# Supplementary material for: Functional brain network reconfiguration during learning in a dynamic environment
Source: Nat Commun. 2020 Apr 3;11:1682. doi: 10.1038/s41467-020-15442-2 (PMC7125157; doi:10.1038/s41467-020-15442-2)
Supplement: Supplementary file 4 — Source Data [file 41467_2020_15442_MOESM4_ESM.xlsx]

## Sheet: Fig 4c
Subgraph 4
CPP	RU	Reward	Residual
0.753101	0.439847	0.560141	-0.0932185
0.433157	0.272523	-0.314602	-0.0743884
0.682444	0.79264	-0.133217	0.865361
0.0661896	0.0502651	-0.0151996	0.21035
0.150673	0.096516	0.309514	-0.222351
0.271932	0.8982	-0.324295	-0.470652
0.377292	0.577695	0.0971926	-0.211759
0.222873	0.460945	0.0381132	0.524994
0.403435	0.719854	-0.127855	0.316054
0.0650863	-0.0339747	0.272478	-0.057827
0.237081	0.371188	-0.485137	0.591943
0.168933	0.472904	0.26266	0.258384
-0.102173	1.10146	-0.01003	-0.101592
0.177832	0.229822	-0.254118	0.0753761
0.567809	1.00761	-0.28083	-0.425165
0.0668792	-0.539435	0.535936	0.706969
-0.276659	-0.0309914	0.0213043	0.46731
0.0957389	0.591926	0.0301335	0.135161
-0.194541	-0.0326627	-0.337488	-0.0541488
-0.0512732	-0.461962	-0.0109238	-0.134566
0.26113	0.56023	0.045513	0.469109
-0.0728947	0.108504	0.30701	0.117451
0.679317	0.310713	-0.592361	0.580566
0.430214	0.807024	0.341953	0.509067
-0.522192	-0.275395	0.0213881	0.620388
0.0129945	0.0836026	0.431493	0.442172
0.109039	0.55706	0.111249	0.782615
0.0679834	1.24753	0.0971633	-1.11808
0.81548	0.860784	-0.222168	1.04697
-0.0537826	0.147927	-0.142686	0.0194474
0.286004	0.499789	-0.481075	-0.13547
0.32538	0.642434	-0.104417	0.0323154

## Sheet: Fig 4d
Subgraph 4
Normative learning	Dynamic modulation
0.48634	1.1929
0.54954	0.70568
2.3845	1.4751
1.3529	0.11645
0.59385	0.24719
1.8948	1.1701
1.2899	0.95499
1.2066	0.68382
1.8195	1.1233
1.5895	0.031112
1.1557	0.60827
0.20981	0.64184
0.87312	0.99929
0.78249	0.40765
0.60953	1.5754
1.2651	-0.47256
0.087694	-0.30765
1.0446	0.68767
-0.089798	-0.2272
0.42102	-0.51324
0.17661	0.82136
0.25901	0.035609
0.85824	0.99003
0.97385	1.2372
-0.094011	-0.79759
0.46318	0.096597
0.53256	0.6661
1.0249	1.3155
0.98808	1.6763
0.89796	0.094144
1.0721	0.78579
0.85922	0.96781

## Sheet: Fig 4e
Subgraph 4
Normative learning	Average expression
0.48634	1.0423
0.54954	0.91968
2.3845	7.8843
1.3529	6.3559
0.59385	5.5991
1.8948	3.6961
1.2899	-0.82497
1.2066	1.6674
1.8195	-0.51004
1.5895	4.3877
1.1557	5.7433
0.20981	2.4147
0.87312	1.1837
0.78249	7.9144
0.60953	-1.3646
1.2651	6.3162
0.087694	-1.5139
1.0446	3.352
-0.089798	2.0082
0.42102	3.6755
0.17661	1.1265
0.25901	8.1467
0.85824	4.9301
0.97385	3.5658
-0.094011	-0.05354
0.46318	-1.8967
0.53256	2.2153
1.0249	4.5198
0.98808	5.8723
0.89796	-2.1292
1.0721	6.3073
0.85922	3.2342

## Sheet: Fig 5a
All				Within				Between
CPP	RU	Residual		CPP	RU	Residual		CPP	RU	Residual
0.753101	0.439847	-0.0932185		0.064031	-0.019956	-0.077083		0.7492	0.43526	-0.07704
0.433157	0.272523	-0.0743884		0.086848	0.0053171	-0.038004		0.41794	0.264	-0.079263
0.682444	0.79264	0.865361		0.21104	0.24359	0.25271		0.65215	0.73763	0.85154
0.0661896	0.0502651	0.21035		0.12762	-0.0042577	0.11403		0.0048685	0.10041	0.14086
0.150673	0.096516	-0.222351		0.019812	-0.088649	-0.18818		0.16275	0.15534	-0.15803
0.271932	0.8982	-0.470652		0.080685	0.29864	-0.17751		0.26246	0.81097	-0.42727
0.377292	0.577695	-0.211759		0.062651	0.14069	-0.17008		0.39069	0.55191	-0.14588
0.222873	0.460945	0.524994		0.037865	-0.07172	0.15109		0.20675	0.49996	0.49367
0.403435	0.719854	0.316054		0.048782	0.12116	0.07673		0.43971	0.73844	0.30434
0.0650863	-0.0339747	-0.057827		0.092508	0.20552	0.12689		0.036299	-0.12812	-0.10859
0.237081	0.371188	0.591943		0.070135	0.091748	0.21988		0.19141	0.34006	0.55823
0.168933	0.472904	0.258384		-0.0058331	0.091868	0.092827		0.19224	0.50448	0.21576
-0.102173	1.10146	-0.101592		-0.091446	0.2242	-0.082042		-0.04131	1.0788	-0.039202
0.177832	0.229822	0.0753761		0.077061	0.20542	-0.032325		0.14077	0.15678	0.067009
0.567809	1.00761	-0.425165		0.13173	0.15005	-0.096948		0.56253	0.98796	-0.37911
0.0668792	-0.539435	0.706969		0.11219	-0.068138	0.18167		0.015253	-0.5815	0.71119
-0.276659	-0.0309914	0.46731		-0.07863	0.026638	0.068191		-0.24473	0.019992	0.47046
0.0957389	0.591926	0.135161		0.017705	0.21574	0.01815		0.11366	0.56017	0.17787
-0.194541	-0.0326627	-0.0541488		-0.044603	0.03004	-0.11375		-0.21225	-0.03717	0.007614
-0.0512732	-0.461962	-0.134566		-0.041465	-0.081959	-0.028674		-0.018567	-0.45225	-0.13804
0.26113	0.56023	0.469109		0.0053282	0.0028478	0.15573		0.28246	0.60393	0.40937
-0.0728947	0.108504	0.117451		0.00079091	0.034663	0.033912		-0.097881	0.086675	0.11558
0.679317	0.310713	0.580566		0.14181	0.048561	0.33959		0.66038	0.30054	0.46749
0.430214	0.807024	0.509067		0.014685	0.083006	0.089803		0.46267	0.8589	0.48401
-0.522192	-0.275395	0.620388		-0.26788	-0.17749	0.17169		-0.43615	-0.19971	0.57061
0.0129945	0.0836026	0.442172		-0.097127	-0.049607	0.085887		0.072613	0.11287	0.39672
0.109039	0.55706	0.782615		0.11124	0.21363	0.2879		0.07635	0.5111	0.69369
0.0679834	1.24753	-1.11808		0.062875	0.3622	-0.40918		0.052033	1.1788	-0.9803
0.81548	0.860784	1.04697		0.2362	0.18198	0.3135		0.80613	0.8736	1.0053
-0.0537826	0.147927	0.0194474		0.049035	0.15719	0.037324		-0.085671	0.083947	0.020322
0.286004	0.499789	-0.13547		0.14297	0.046492	-0.078518		0.21407	0.47297	-0.079242
0.32538	0.642434	0.0323154		0.11672	0.30527	-0.13383		0.3127	0.57413	0.088834

## Sheet: Fig 5b
		All			Within			Between
Normative learning		Dynamic modulation	Average expression		Dynamic modulation	Average expression		Dynamic modulation	Average expression
0.48634		1.1929	1.0423		0.044075	1.412		1.1845	0.58161
0.54954		0.70568	0.91968		0.092165	0.35714		0.68194	0.79818
2.3845		1.4751	7.8843		0.45462	2.3647		1.3898	7.5751
1.3529		0.11645	6.3559		0.12336	2.1287		0.10527	5.8806
0.59385		0.24719	5.5991		-0.068837	2.2735		0.31809	4.9625
1.8948		1.1701	3.6961		0.37933	1.0453		1.0734	3.3895
1.2899		0.95499	-0.82497		0.20334	0.15747		0.9426	-1.0245
1.2066		0.68382	1.6674		-0.033855	0.41718		0.70671	1.5689
1.8195		1.1233	-0.51004		0.16994	-0.40152		1.1781	-0.30846
1.5895		0.031112	4.3877		0.29803	2.8483		-0.091816	3.7433
1.1557		0.60827	5.7433		0.16188	2.3513		0.53147	5.4062
0.20981		0.64184	2.4147		0.086035	0.006178		0.69672	2.5126
0.87312		0.99929	1.1837		0.13275	0.36284		1.0375	0.96657
0.78249		0.40765	7.9144		0.28249	2.5861		0.29755	7.3459
0.60953		1.5754	-1.3646		0.28178	-0.035696		1.5505	-1.5239
1.2651		-0.47256	6.3162		0.04405	2.0438		-0.56625	5.9351
0.087694		-0.30765	-1.5139		-0.051992	-0.12914		-0.22474	-1.6552
1.0446		0.68767	3.352		0.23345	1.0571		0.67383	3.075
-0.089798		-0.2272	2.0082		-0.014563	0.47926		-0.24942	1.9192
0.42102		-0.51324	3.6755		-0.12342	1.242		-0.47082	3.4407
0.17661		0.82136	1.1265		0.008176	0.39708		0.88639	1.1879
0.25901		0.035609	8.1467		0.035454	2.9975		-0.011205	7.484
0.85824		0.99003	4.9301		0.19037	1.8362		0.96092	4.6877
0.97385		1.2372	3.5658		0.097691	1.0446		1.3216	3.597
-0.094011		-0.79759	-0.05354		-0.44538	0.67595		-0.63587	-0.12541
0.46318		0.096597	-1.8967		-0.14673	-0.4872		0.18549	-1.8142
0.53256		0.6661	2.2153		0.32487	1.8196		0.58745	1.4718
1.0249		1.3155	4.5198		0.42508	2.4456		1.2308	3.828
0.98808		1.6763	5.8723		0.41818	2.351		1.6797	5.2134
0.89796		0.094144	-2.1292		0.20623	-0.11607		-0.001724	-2.2292
1.0721		0.78579	6.3073		0.18947	1.4448		0.68704	6.2774
0.85922		0.96781	3.2342		0.42198	1.6503		0.88683	2.8075

## Sheet: Fig 6a
CPP
Normalized edge strength	Activation (z-statistic)
0.37259	-4.1593
0.45509	-1.2677
0.14368	-1.4918
0.17235	1.4722
0.62924	0.50712
0.7409	0.61293
0.54811	-0.5677
0.42118	6.2015
0.15336	3.7241
0.060284	2.2222
0.058609	1.3502
0.054602	-0.52045
0.1522	-1.4056
0.082345	-2.1194
0.25535	1.5286
0.056301	0.50537
0.16988	-0.3115
0.051987	-0.53005
0.057315	3.1599
0.081162	0.2416
0.19086	1.0012
0.054709	0.93886
0.058472	-3.1248
0.10925	-0.8507
0.17934	1.5583
0.076565	0.82651
0.070107	-1.7425
0.35239	1.2979
0.06178	-1.5489
0.13702	0.41365
0.077325	0.25415
0.045944	0
0.23095	0.94906
0.044181	-2.6855
0.038979	-0.63206
0.059903	0.036684
0.21707	-1.8874
0.123	-3.3606
0.21353	-1.2195
0.19139	-1.4556
0.16989	-3.1494
0.2132	4.5537
0.19171	1.7543
0.22269	2.7347
0.26084	4.1021
0.10772	1.2782
0.239	-0.73333
0.25553	5.0773
0.24383	5.2411
0.10728	1.3055
0.14573	-0.37454
0.16073	-0.092439
0.17891	1.6519
0.2139	4.2747
0.19929	1.0584
0.20805	-3.147
0.1848	1.0505
0.12815	-4.0124
0.14836	-1.1483
0.13856	-3.0703
0.19475	-1.8875
0.039264	-0.39159
0.078289	0.031986
0.09133	0.50082
0.063204	-3.1298
0.084482	-2.6992
0.25256	-2.389
0.13503	-1.6252
0.46251	3.5853
0.11695	-0.68391
0.042262	-1.2112
0.15188	1.0106
0.10133	-0.46167
0.70837	7.6397
0.017396	-2.0518
0.41475	-0.43058
0.10509	-3.2412
0.34507	-2.5359
0.4721	-0.10137
0.039947	-5.2331
0.34881	-1.5434
0.24568	4.8549
0.19979	3.2646
0.23221	-1.3702
0.5958	7.8221
0.58501	3.4905
0.36075	5.3112
0.69569	-0.65101
0.65538	4.0269
0.052563	-2.5916
0.30165	-2.176
0.36264	-3.3081
0.58924	1.9344
0.2147	-0.80503
0.0041408	-3.0673
0.16193	-2.7271
0.0056162	-1.7899
0.094764	-2.8892
0.05378	-2.0616
0.16273	0.81946
0.02909	-1.4846
0.10794	0.19273
0.031241	-2.127
0.67186	0.20563
0.20032	-0.048556
0.34526	-1.7775
0.092113	-0.63512
0.26645	0
0.0086238	-1.7146
0.13147	-3.9176
0.69602	1.0667
0.36826	1.4938
0.52685	2.2129
0.022043	-0.19721
0.14357	2.2637
0.29195	7.8215
0.23395	2.4138
0.039346	-3.8786
0.062294	0.32239
0	-3.2059
0.48733	1.3075
0.018703	-5.6377
0.081549	-0.85675
0.56031	2.0271
0.80645	5.048
0.83238	6.5087
0.56517	8.361
0.032965	0
0.13568	0.51112
0.39137	0
0.51948	1.9285
0.40793	1.0718
0.49696	3.2237
0.16348	3.521
0.37935	4.6194
0.28434	8.0901
0.25695	10.427
0.51044	7.2533
0.21649	5.0058
0.4642	5.5886
0.32222	9.1022
0.29161	5.7013
0.23997	7.7819
0.36806	0.36414
0.4886	1.6067
0.16314	3.8087
0.15127	2.3793
0.47366	8.7958
0.31723	5.4546
0.18415	2.1826
0.096952	4.4505
0.3789	0.059802
0.25104	6.281
0.18423	2.9001
0.38935	1.5556
0.45829	4.2553
0.33715	5.4657
0.17097	2.9637
0.44681	-1.9251
0.48278	5.8379
0.313	6.7225
0.47523	-0.67274
0.50043	3.1152
0.41569	1.0447
0.27523	2.2496
0.76457	1.7205
0.68501	0.62593
0.78871	0.49301
0.70906	5.951
0.62725	-0.51109
0.17959	-3.0879
0.38687	-3.9409
0.67082	3.9005
0.78762	4.2181
0.74921	1.2259
0.75915	-0.050941
0.82262	3.1073
0.64278	3.4066
1	0.83824
0.88082	2.3937
0.94636	2.156
0.97337	0.098438
0.79566	1.3477
0.746	-1.5868
0.67396	-2.2275
0.72133	2.0319
0.81319	0.63557
0.72884	0.77976
0.86512	1.2818
0.2603	4.6337
0.71326	3.9256
0.37545	4.1786
0.57484	1.8104
0.5156	2.8088
0.50286	3.4751
0.59265	5.656
0.47094	0.59173
0.4148	2.5864
0.25331	1.855
0.41779	6.1776
0.33073	0.82315
0.33601	1.7839
0.58756	5.8207
0.37153	1.0345
0.74441	2.2019
0.49328	2.6644
0.72829	1.7265
0.57666	5.5652
0.33645	3.184
0.15744	-3.8616
0.33023	2.816
0.32591	1.9188
0.28285	2.7062
0.25009	-0.16626
0.44449	1.4345
0.27828	-3.3858
0.24168	0.01919
0.21568	-2.17
0.16857	-3.7215
0.48886	1.056
0.48648	-0.15378
0.40336	4.7644
0.14543	-2.0223
0.092988	-2.2835
0.090624	-2.3946
0.30389	1.7519
0.34812	3.6388
0.075216	-2.4621
0.031273	-3.5449
0.2309	-3.0622
0.46852	1.1928
0.13989	-0.27538
0.17896	-2.2285
0.56419	6.6761
0.32518	2.604
0.44795	-0.75865
0.42953	1.0215
0.37468	0.87742
0.52559	4.969
0.37894	2.8788
0.5452	3.3067
0.63952	3.2585
0.76767	5.2093
0.45975	4.4299
0.51909	1.7393
0.4777	6.1972
0.42559	5.4361

## Sheet: Fig 6b
RU
Normalized edge strength	Activation (z-statistic)
0.37259	0.96164
0.45509	-0.30837
0.14368	-3.6607
0.17235	-4.5973
0.62924	1.7337
0.7409	2.146
0.54811	-2.6415
0.42118	4.0197
0.15336	1.5516
0.060284	-2.4382
0.058609	-0.44874
0.054602	-1.68
0.1522	-0.73349
0.082345	-2.3214
0.25535	4.0359
0.056301	-0.86926
0.16988	2.781
0.051987	-2.7437
0.057315	0.42475
0.081162	-0.20449
0.19086	3.3093
0.054709	-0.27353
0.058472	-4.0479
0.10925	-1.5579
0.17934	2.9933
0.076565	-1.2231
0.070107	0.76549
0.35239	5.0953
0.06178	-1.5663
0.13702	0.39748
0.077325	-3.373
0.045944	0
0.23095	1.6539
0.044181	-5.3457
0.038979	-3.5711
0.059903	-4.0367
0.21707	-4.8645
0.123	-2.0302
0.21353	-2.1402
0.19139	-1.7734
0.16989	-0.293
0.2132	2.3357
0.19171	1.5627
0.22269	2.6129
0.26084	2.6152
0.10772	0.81673
0.239	1.3398
0.25553	3.3604
0.24383	3.7111
0.10728	0.97414
0.14573	1.0788
0.16073	0.94306
0.17891	0.29195
0.2139	0.5193
0.19929	1.1466
0.20805	-0.81735
0.1848	-0.15183
0.12815	-2.9279
0.14836	-2.5716
0.13856	-3.2525
0.19475	-0.67547
0.039264	-3.1697
0.078289	-1.2711
0.09133	-0.33755
0.063204	-3.0239
0.084482	-2.7839
0.25256	2.8239
0.13503	-0.74264
0.46251	1.1521
0.11695	-2.5653
0.042262	-4.0946
0.15188	-2.8842
0.10133	-4.0653
0.70837	5.3789
0.017396	-4.1906
0.41475	-1.0916
0.10509	-3.6613
0.34507	-2.244
0.4721	-1.5676
0.039947	-6.9937
0.34881	-0.70481
0.24568	-1.4317
0.19979	-1.1994
0.23221	-2.4245
0.5958	2.7493
0.58501	-0.48941
0.36075	-0.26343
0.69569	1.1668
0.65538	1.3553
0.052563	-2.0575
0.30165	-1.8222
0.36264	-1.8868
0.58924	0.82561
0.2147	-2.8289
0.0041408	-4.7538
0.16193	-3.5042
0.0056162	-4.7109
0.094764	-3.1433
0.05378	-6.3081
0.16273	-3.0239
0.02909	-7.1952
0.10794	-3.6148
0.031241	-4.7104
0.67186	1.3842
0.20032	-2.4621
0.34526	-0.80618
0.092113	-2.2333
0.26645	0
0.0086238	-5.0116
0.13147	-4.1669
0.69602	1.1078
0.36826	0.92728
0.52685	0.74683
0.022043	-4.7449
0.14357	-2.5446
0.29195	0.87579
0.23395	-1.2797
0.039346	-4.0614
0.062294	-1.9153
0	-4.0817
0.48733	1.4386
0.018703	-6.8816
0.081549	-1.9194
0.56031	0.34824
0.80645	3.8829
0.83238	5.5804
0.56517	3.665
0.032965	0
0.13568	-0.73268
0.39137	0
0.51948	3.882
0.40793	5.2072
0.49696	3.0401
0.16348	-1.2054
0.37935	3.7557
0.28434	0.41049
0.25695	1.7546
0.51044	5.8034
0.21649	0.20762
0.4642	4.5524
0.32222	2.5103
0.29161	-2.0492
0.23997	-0.2524
0.36806	2.2304
0.4886	5.2573
0.16314	-0.23384
0.15127	-0.6953
0.47366	4.8468
0.31723	2.3626
0.18415	-1.3795
0.096952	-2.6799
0.3789	2.771
0.25104	0.51143
0.18423	-1.3272
0.38935	4.6422
0.45829	2.706
0.33715	0.0092352
0.17097	-2.5739
0.44681	1.696
0.48278	7.3175
0.313	1.0253
0.47523	5.2328
0.50043	3.8988
0.41569	4.9855
0.27523	0.73128
0.76457	2.16
0.68501	2.2309
0.78871	2.6986
0.70906	4.1464
0.62725	3.8397
0.17959	-1.9035
0.38687	0.13575
0.67082	5.3503
0.78762	3.2923
0.74921	2.3556
0.75915	2.8914
0.82262	6.7038
0.64278	5.837
1	3.8151
0.88082	2.5755
0.94636	3.8146
0.97337	2.7698
0.79566	2.4583
0.746	0.83542
0.67396	1.4875
0.72133	6.079
0.81319	3.9416
0.72884	1.3983
0.86512	4.706
0.2603	4.6118
0.71326	6.278
0.37545	2.3424
0.57484	4.1418
0.5156	1.9644
0.50286	4.4625
0.59265	6.0408
0.47094	-0.17081
0.4148	0.34914
0.25331	0.054335
0.41779	1.8527
0.33073	0.088567
0.33601	-1.3411
0.58756	3.0036
0.37153	1.0899
0.74441	4.5242
0.49328	2.6626
0.72829	5.1004
0.57666	3.6294
0.33645	2.7004
0.15744	-1.9937
0.33023	4.7482
0.32591	4.4158
0.28285	1.9038
0.25009	-0.066485
0.44449	1.8733
0.27828	-0.27605
0.24168	2.0861
0.21568	-1.1349
0.16857	-1.7028
0.48886	2.4288
0.48648	3.0569
0.40336	3.0197
0.14543	-3.7818
0.092988	-2.056
0.090624	-2.3123
0.30389	1.048
0.34812	0.38714
0.075216	-2.5908
0.031273	-2.7129
0.2309	0.7961
0.46852	6.0953
0.13989	2.2227
0.17896	2.0325
0.56419	8.3249
0.32518	2.7558
0.44795	-0.20811
0.42953	0.75518
0.37468	4.8142
0.52559	6.9431
0.37894	4.6964
0.5452	6.4185
0.63952	6.7669
0.76767	6.1494
0.45975	3.7317
0.51909	2.772
0.4777	5.7198
0.42559	7.2758

## Sheet: sFig 3
Subgraph 1					Subgraph 2					Subgraph 3					Subgraph 4					Subgraph 5					Subgraph 6					Subgraph 7					Subgraph 8					Subgraph 9					Subgraph 10
CPP	RU	Reward	Residual		CPP	RU	Reward	Residual		CPP	RU	Reward	Residual		CPP	RU	Reward	Residual		CPP	RU	Reward	Residual		CPP	RU	Reward	Residual		CPP	RU	Reward	Residual		CPP	RU	Reward	Residual		CPP	RU	Reward	Residual		CPP	RU	Reward	Residual
-0.36674	-0.77675	-0.4709	0.56974		-0.62495	-1.1277	0.17794	-0.18162		0.2882	0.5259	-0.14958	-0.31857		0.7531	0.43985	0.56014	-0.093219		0.074295	-0.28851	-0.33258	0.25003		0.50254	0.57681	-0.92777	0.74646		-0.89615	-1.1759	0.90872	0.86008		-0.34815	-0.63647	0.019967	0.10077		-0.2115	0.65232	-0.20215	-1.0323		0.071536	-0.42062	0.4313	-0.0093216
0.10372	-0.057645	0.28288	-0.17951		0.26174	-0.086425	-0.28904	0.27669		0.11714	0.38362	0.18127	0.097668		0.43316	0.27252	-0.3146	-0.074388		-0.076666	-0.00954	0.24417	-0.42214		-0.14836	0.21071	0.15647	0.090547		-0.25705	-0.12259	0.19123	-0.58088		0.12994	-0.34929	0.14726	-0.022369		-0.33788	-0.32167	-0.21267	0.23275		0.1566	0.25063	0.10648	0.081858
0.073819	0.036269	0.30206	-0.056903		-0.37939	-0.58746	-0.60085	-0.10944		-0.19035	-0.066813	-0.005025	0.24801		0.68244	0.79264	-0.13322	0.86536		-0.12521	-0.18027	0.85544	0.46912		0.032333	-0.0048773	0.26475	-0.58994		0.2124	-0.4388	-0.60563	0.266		-0.15971	0.088353	-0.17348	-0.029984		0.058545	0.12506	-0.22533	-0.24806		0.083128	-0.016107	-0.12045	-0.072436
-0.30103	-0.56519	-0.10736	-0.16456		0.35233	0.68379	-0.10037	-0.033146		-0.05268	-0.013206	0.02721	0.55307		0.06619	0.050265	-0.0152	0.21035		-0.091215	-0.71501	0.21569	0.20528		-0.065705	0.86249	-0.065438	-0.089613		-0.077229	0.014199	-0.22813	0.34428		-0.34788	-1.0812	0.65102	-0.26867		-0.0036837	0.36456	0.0067076	-0.028123		0.23698	0.31727	-0.08097	0.50915
-0.33053	0.011446	0.13943	-0.18368		0.18788	0.14605	-0.021057	-0.21026		0.40177	-0.008364	0.0014661	-0.26614		0.15067	0.096516	0.30951	-0.22235		0.17913	0.29689	-0.12387	0.46191		0.23236	0.30699	0.040778	-0.22673		-0.30456	-0.56498	0.18178	-0.26125		-0.46432	0.62955	0.080039	0.1861		-0.15388	-0.46718	-0.027334	-0.23829		0.15636	0.16014	-0.46621	-0.32515
6.6477e-05	-0.37537	-0.021703	0.022933		-0.093464	0.013554	-0.15665	0.14823		0.36792	0.3296	0.075723	0.25672		0.27193	0.8982	-0.32429	-0.47065		0.59766	-0.25784	0.2943	0.42384		-0.21168	-0.59951	-0.34439	-0.079908		-0.18169	-0.39506	0.062297	-0.52828		0.052834	0.19963	0.073134	0.48319		-0.4826	-0.30897	-0.0022828	-0.4068		-0.19021	0.4387	0.18773	-0.067356
-0.27377	-0.71508	0.069351	-0.2626		-0.16184	-0.32784	0.2958	0.32095		0.32197	0.33637	-0.1507	0.15013		0.37729	0.5777	0.097193	-0.21176		-0.56972	-1.2262	-0.033716	0.59486		-0.020418	-0.35046	-0.041848	0.10733		-0.027627	0.16794	-0.42066	-0.6061		-0.068585	0.25906	0.083683	-0.091703		-0.17005	0.15756	-0.10217	-0.094644		0.80407	1.1298	-0.085164	0.046084
-0.25486	-0.24609	-0.034838	-0.29563		0.24007	0.4594	0.09279	0.0040075		0.043725	0.1145	0.20111	0.5118		0.22287	0.46095	0.038113	0.52499		0.40268	0.75264	-0.4873	-0.2278		0.22682	0.15463	0.13032	-0.34321		0.0066666	0.29095	0.39554	0.4541		0.021435	0.080695	-0.48157	0.6371		-0.14368	-0.016804	0.35758	-0.17417		-0.037567	0.47963	0.0033201	0.64615
-0.28936	-0.42074	-0.50332	-0.33957		0.025767	0.29591	0.56802	0.04876		0.43142	0.20596	0.21624	0.17427		0.40344	0.71985	-0.12786	0.31605		-0.0011004	-0.47103	0.21092	-0.12864		0.13876	-0.55752	0.22017	-0.24725		-0.61169	-0.27538	-0.63936	0.25118		0.20146	0.23038	0.44585	-0.072728		-0.4362	-0.25721	-0.57939	-0.019134		0.71268	1.0106	0.85034	0.23314
-0.18652	-0.51284	0.024055	0.17026		0.67561	0.94189	-0.29434	-0.10061		0.29552	0.37613	-0.023072	-0.01079		0.065086	-0.033975	0.27248	-0.057827		-0.17031	-0.87302	0.061579	-0.40614		-0.16754	0.23672	-0.22086	0.033321		-0.1499	0.45896	0.22306	0.12514		-0.42276	-1.0352	0.024076	-0.14467		0.11892	0.73203	0.02154	-0.30812		0.084203	0.73574	-0.094559	0.42123
-0.26988	-0.30575	0.23436	-0.046111		0.56175	0.64593	-0.040069	-0.078609		0.48086	0.76932	-0.57642	-0.25968		0.23708	0.37119	-0.48514	0.59194		0.26351	0.46872	0.32825	-0.28974		0.054158	-0.21961	-0.25959	-0.55037		0.035935	0.014638	-0.29544	-0.32749		0.0024441	0.46048	-0.28279	0.36523		-0.34219	-0.43698	0.2164	0.18064		0.62109	0.49547	-0.85952	0.2768
-0.087636	0.18382	-0.22854	-0.24256		0.0029403	-0.29157	-0.12565	0.22118		0.51237	0.807	0.36081	0.52146		0.16893	0.4729	0.26266	0.25838		0.25309	0.67806	0.12216	0.13215		-0.044906	-0.62832	-0.056047	-0.21172		0.096107	0.26432	-0.32439	0.34329		0.13846	0.9999	0.067965	0.24862		-0.29364	-0.37038	-0.17169	-0.21849		-0.26856	-0.22426	-0.40893	0.37427
0.0083178	-0.11052	-0.029222	0.055531		-0.45332	-1.2848	0.19975	-0.061787		-0.15767	-0.75092	0.34227	0.045823		-0.10217	1.1015	-0.01003	-0.10159		0.18873	-0.11297	-0.17359	-0.41251		0.32893	0.18991	-0.090691	-0.49917		0.06702	0.52632	0.23462	0.18584		-0.37577	-0.75558	-0.33954	0.029703		0.31355	0.79006	0.19391	0.41795		-0.27085	-1.0606	0.1381	0.23502
-0.24681	-0.17451	-0.31164	0.1784		-0.50559	-1.6171	-0.14614	0.083907		-0.42725	-0.79976	0.3227	-0.2853		0.17783	0.22982	-0.25412	0.075376		0.0055477	-0.60893	0.80359	0.21417		0.036863	0.19069	-0.14579	-0.23017		-0.30551	-0.62945	0.16882	-0.3075		-1.4195	-1.8434	-0.29432	0.39376		0.012489	0.36223	-0.24388	-0.35713		0.19924	-0.021406	0.06009	0.16951
-0.070103	0.094595	-0.21717	0.031381		-0.58638	-1.0915	0.14379	-0.096965		0.18775	0.28838	-0.10334	0.37255		0.56781	1.0076	-0.28083	-0.42516		0.31138	1.006	-0.74736	0.72868		-0.39645	-0.87247	-0.021685	0.46098		-0.059095	-0.18246	0.23174	-0.48428		-0.21088	-0.30023	-0.13474	-0.061914		-0.17771	-0.48182	0.10381	-0.035511		0.17082	-0.35359	0.36503	-0.43546
-0.18797	0.013753	-0.021202	-0.19562		-0.22795	0.20241	0.21578	0.35758		-0.49752	-1.1667	-0.14655	0.34706		0.066879	-0.53944	0.53594	0.70697		0.65758	0.44023	0.090881	-0.05998		0.058668	-0.71863	0.28565	0.24557		-0.30191	0.61333	-0.81844	-0.79176		0.20419	-1.0316	1.4221	0.62294		-0.1742	0.18198	0.041698	-0.39084		-0.11525	-0.96416	0.2669	0.55107
0.35956	0.2818	-0.38177	0.064916		0.13579	0.39609	0.14	-0.38785		-0.40296	-0.61566	-0.0051273	-0.2223		-0.27666	-0.030991	0.021304	0.46731		0.58998	0.5765	-0.62914	-0.36844		0.57963	0.22839	-0.30095	-0.17829		-0.17299	-0.67636	0.49807	0.28902		0.36678	0.14409	-0.29553	-0.14465		-0.045811	0.1935	0.17517	0.069671		-0.55084	-0.64177	0.54897	-0.10991
-0.2456	-0.51881	-0.14044	0.38608		0.41676	0.43566	0.025588	-0.36893		-0.36974	-0.58938	0.42702	-0.28219		0.095739	0.59193	0.030134	0.13516		0.23234	-0.0011131	0.097543	0.191		0.25603	-0.34558	-0.44315	0.043307		0.32045	0.70364	-0.38704	-0.12515		-0.084959	-0.49497	0.73387	0.033981		-0.23031	-0.15257	-0.29542	0.055575		0.12247	0.753	0.18632	-0.38037
-0.15573	-0.2097	0.18094	-0.11586		0.2922	0.042215	-0.21242	0.32674		0.66614	1.1561	-0.08712	0.27558		-0.19454	-0.032663	-0.33749	-0.054149		0.068106	0.75866	0.0029005	-0.11872		-0.23375	-0.26956	0.47628	0.029631		0.074352	0.55645	0.053367	-0.042828		0.18002	0.41562	-0.23605	-0.043672		0.00237	-0.37798	0.4322	-0.30654		-0.025701	0.090664	-0.56553	0.30824
0.14304	0.065254	0.1595	-0.27443		0.36444	0.51791	-0.058199	0.089007		-0.082954	-0.33923	-0.34165	-0.30994		-0.051273	-0.46196	-0.010924	-0.13457		-0.087614	-0.57438	0.055667	0.010662		-0.51458	-0.0039428	-0.076624	-0.17919		-0.22003	-0.09904	-0.0063229	0.052358		0.20787	-0.38075	0.45509	-0.15839		0.24599	0.48401	0.32593	-0.38901		0.049563	0.086457	-0.33123	0.30478
0.016239	-0.079663	-0.20034	-0.015257		0.0047381	-0.71364	-0.16542	0.071406		-0.20107	-0.43166	0.009341	0.22429		0.26113	0.56023	0.045513	0.46911		0.45474	0.33619	0.12156	0.49797		-0.44228	-0.63594	0.29587	-0.18952		-0.050961	0.73818	-0.37072	-0.32792		0.18117	-0.14369	0.43032	-0.02603		-0.25965	-0.23493	-0.18937	-0.13844		-0.42027	-0.49121	-0.0046159	-0.52778
-0.11211	-0.24479	-0.027391	-0.21901		-0.17553	-0.49522	0.25206	-0.21719		0.62573	0.8057	-0.10826	-0.077929		-0.072895	0.1085	0.30701	0.11745		-0.38691	0.27827	-0.26268	0.54546		0.080801	0.21318	-0.2596	0.071091		-0.26233	-0.83379	-0.0085579	0.18957		-0.23035	-0.30156	0.0084793	-0.13629		-0.31808	-0.71297	-0.34449	0.088448		0.1391	0.27931	0.36004	0.19687
-0.0028115	0.032293	0.20802	-0.010829		-0.71355	-0.44195	0.43065	0.27593		0.23478	-0.16961	-0.20281	-0.21521		0.67932	0.31071	-0.59236	0.58057		0.23228	-0.24663	0.4264	-0.44702		-0.45406	0.47913	0.064808	0.45509		-0.37291	-0.31001	0.60152	0.36619		-0.44269	-0.85306	0.47957	-0.40333		-0.14284	-0.61069	-0.57975	-0.30966		-0.79044	-0.69981	-0.060809	-0.03198
0.14029	0.13324	-0.78575	-0.020348		0.24781	-0.21079	-0.0054794	0.0099035		0.36191	0.50466	-0.139	0.27438		0.43021	0.80702	0.34195	0.50907		0.55928	0.34204	-0.22372	-0.021445		-0.1189	0.22849	0.23029	-0.48155		-0.20511	-0.35971	-0.78151	0.38689		0.69397	1.0909	0.25486	0.6026		-0.17425	-0.31706	-0.2062	0.11458		0.55524	0.072002	0.36357	0.031026
0.27531	0.41463	0.15718	-0.49516		0.48966	0.19153	-0.33589	-0.036648		-0.0084466	0.15994	-0.16284	-0.34632		-0.52219	-0.27539	0.021388	0.62039		-0.13198	-0.43984	0.15287	0.21185		0.22397	0.68126	0.45712	-1.1256		-0.16148	-0.015944	-0.60473	-0.34653		-0.072843	0.045094	-0.42384	-0.34168		0.0076495	0.47034	0.18208	0.07418		0.046776	-0.31774	0.21778	0.16917
-0.087917	-0.16081	-0.020441	-0.32243		-0.17213	-0.18698	0.013878	-1.099		0.3322	0.53398	0.28787	0.4191		0.012995	0.083603	0.43149	0.44217		-0.55131	-0.95305	-0.30717	-0.29429		0.36957	0.071761	-0.17823	0.061789		-0.47864	-0.10941	0.056583	-0.49038		0.25887	-0.052072	-0.44324	0.54674		0.78006	1.7785	-0.067967	0.09591		0.19519	-0.54671	-0.12575	0.43188
0.18853	-0.056501	-0.0029305	-0.18939		0.19403	0.17665	0.11412	-0.02194		0.40347	0.63311	-0.3683	0.17196		0.10904	0.55706	0.11125	0.78262		-0.077807	0.1286	-0.17845	0.10332		-0.24284	0.26356	0.22544	-0.14525		-0.27113	0.10133	-0.20475	0.20726		-0.027047	-0.16794	0.24493	0.21105		-0.062353	-0.46288	0.18144	-0.32069		-0.4985	-0.06206	-0.57518	-0.20828
0.046076	-0.0061902	0.072088	0.34098		-0.5982	-0.82438	-0.0085864	-0.17015		1.2591	0.41232	-0.071693	0.69865		0.067983	1.2475	0.097163	-1.1181		-0.68796	-0.64617	-0.36767	-0.39992		0.1456	0.33418	0.62245	-0.087587		-0.041129	-0.54757	0.11518	0.19587		-0.88705	-0.27715	0.21438	-0.1743		0.16871	-0.044115	-0.47723	0.7562		0.53685	0.71079	-0.18072	-0.1993
-0.20229	0.035738	-0.25777	-0.1763		0.58863	0.76924	-0.19838	-0.027464		0.17352	0.39747	-0.50683	0.83567		0.81548	0.86078	-0.22217	1.047		0.48394	0.314	0.34881	-0.6715		0.23608	-0.09299	-0.64957	0.81212		0.011615	0.35696	-0.44667	0.40907		-0.033304	-0.85158	-0.423	0.41388		-0.3104	-0.053727	0.42025	-0.62488		0.35426	0.4666	0.44397	0.34674
0.064192	-0.28391	-0.08577	0.011213		-0.26552	0.17342	0.18796	-0.046946		-0.059325	-0.32284	-0.068149	0.44943		-0.053783	0.14793	-0.14269	0.019447		0.11752	-0.58505	0.036245	0.17933		0.064823	0.29456	0.048826	-0.31033		0.54571	0.016604	0.31011	0.11369		0.073633	-0.040172	-0.049389	-0.054799		-0.17349	0.047991	-0.020709	-0.25844		-0.28714	-0.046329	0.11922	0.25272
0.12484	0.55441	0.012395	-0.29432		-0.29501	-0.12172	-0.01717	0.57503		0.21688	0.31854	0.35855	0.52463		0.286	0.49979	-0.48107	-0.13547		0.37468	-0.10317	0.27894	0.054483		0.34031	1.1784	0.02176	-0.59995		-0.32847	1.1293	0.32856	-0.42888		-0.18442	-0.25164	0.0052802	-0.35398		0.12652	-0.26457	0.14769	-0.023242		-0.32479	0.1171	-0.21552	-0.055094
-0.087841	-0.17825	0.059696	-0.051622		-0.26726	-0.57709	0.20667	-0.24166		0.36773	0.59316	0.17084	0.26484		0.32538	0.64243	-0.10442	0.032315		-0.8142	-0.71069	-0.37106	-0.62006		0.20665	0.17749	-0.34323	0.58733		0.076484	0.025788	0.3142	-0.16199		-0.5745	-1.2279	-0.34486	-0.19134		0.2532	0.25733	0.20639	-0.16485		-0.22857	-0.57134	0.18463	0.02804

## Sheet: sFig 5
		Subgraph 1	Subgraph 2	Subgraph 3	Subgraph 4	Subgraph 5	Subgraph 6	Subgraph 7	Subgraph 8	Subgraph 9	Subgraph 10
Normative learning		Dynamic modulation	Dynamic modulation	Dynamic modulation	Dynamic modulation	Dynamic modulation	Dynamic modulation	Dynamic modulation	Dynamic modulation	Dynamic modulation	Dynamic modulation
0.48634		-1.1435	-1.7526	0.8141	1.1929	-0.21421	1.0793	-2.072	-0.98462	0.44082	-0.34909
0.54954		0.04607	0.17531	0.50076	0.70568	-0.086206	0.062345	-0.37964	-0.21935	-0.65955	0.40724
2.3845		0.11009	-0.96686	-0.25716	1.4751	-0.30548	0.027456	-0.2264	-0.071357	0.18361	0.067021
1.3529		-0.86621	1.0361	-0.065886	0.11645	-0.80623	0.79678	-0.06303	-1.429	0.36088	0.55426
0.59385		-0.31908	0.33393	0.39341	0.24719	0.47602	0.53935	-0.86954	0.16523	-0.62106	0.3165
1.8948		-0.3753	-0.07991	0.69752	1.1701	0.33982	-0.81119	-0.57675	0.25247	-0.79157	0.24849
1.2899		-0.98885	-0.48968	0.65833	0.95499	-1.7959	-0.37088	0.14031	0.19048	-0.012482	1.9339
1.2066		-0.50095	0.69947	0.15823	0.68382	1.1553	0.38145	0.29762	0.10213	-0.16048	0.44206
1.8195		-0.7101	0.32168	0.63738	1.1233	-0.47213	-0.41876	-0.88707	0.43184	-0.69341	1.7233
1.5895		-0.69935	1.6175	0.67165	0.031112	-1.0433	0.069183	0.30906	-1.458	0.85096	0.81994
1.1557		-0.57563	1.2077	1.2502	0.60827	0.73223	-0.16545	0.050572	0.46293	-0.77917	1.1166
0.20981		0.096187	-0.28863	1.3194	0.64184	0.93115	-0.67323	0.36043	1.1384	-0.66402	-0.49282
0.87312		-0.1022	-1.7381	-0.90859	0.99929	0.075763	0.51884	0.59334	-1.1313	1.1036	-1.3315
0.78249		-0.42132	-2.1227	-1.227	0.40765	-0.60338	0.22755	-0.93496	-3.263	0.37472	0.17783
0.60953		0.024492	-1.6779	0.47613	1.5754	1.3174	-1.2689	-0.24156	-0.51111	-0.65953	-0.18278
1.2651		-0.17421	-0.02554	-1.6642	-0.47256	1.0978	-0.65996	0.31142	-0.82742	0.0077789	-1.0794
0.087694		0.64136	0.53188	-1.0186	-0.30765	1.1665	0.80802	-0.84936	0.51087	0.14768	-1.1926
1.0446		-0.76441	0.85242	-0.95913	0.68767	0.23123	-0.089548	1.0241	-0.57993	-0.38289	0.87547
-0.089798		-0.36543	0.33441	1.8222	-0.2272	0.82676	-0.50331	0.6308	0.59564	-0.37561	0.064963
0.42102		0.2083	0.88235	-0.42218	-0.51324	-0.66199	-0.51852	-0.31907	-0.17288	0.73	0.13602
0.17661		-0.063424	-0.7089	-0.63273	0.82136	0.79093	-1.0782	0.68722	0.037479	-0.49459	-0.91148
0.25901		-0.3569	-0.67075	1.4314	0.035609	-0.10864	0.29398	-1.0961	-0.5319	-1.0311	0.41841
0.85824		0.029482	-1.1555	0.06517	0.99003	-0.014348	0.025068	-0.68292	-1.2958	-0.75352	-1.4902
0.97385		0.27353	0.037018	0.86657	1.2372	0.90132	0.10959	-0.56482	1.7849	-0.49131	0.62724
-0.094011		0.68994	0.68119	0.15149	-0.79759	-0.57181	0.90523	-0.17743	-0.027749	0.47799	-0.27096
0.46318		-0.24873	-0.35911	0.86618	0.096597	-1.5044	0.44134	-0.58804	0.2068	2.5586	-0.35152
0.53256		0.13203	0.37069	1.0366	0.6661	0.050794	0.020722	-0.1698	-0.19498	-0.52523	-0.56056
1.0249		0.039886	-1.4226	1.6715	1.3155	-1.3341	0.47978	-0.5887	-1.1642	0.12459	1.2476
0.98808		-0.16655	1.3579	0.57099	1.6763	0.79794	0.14309	0.36857	-0.88488	-0.36412	0.82086
0.89796		-0.21972	-0.092106	-0.38216	0.094144	-0.46752	0.35938	0.56232	0.033462	-0.1255	-0.33347
1.0721		0.67924	-0.41674	0.53542	0.78579	0.27152	1.5187	0.8008	-0.43607	-0.13805	-0.20768
0.85922		-0.26609	-0.84435	0.9609	0.96781	-1.5249	0.38414	0.10227	-1.8024	0.51053	-0.79991

## Sheet: sFig 6
		Subgraph 1	Subgraph 2	Subgraph 3	Subgraph 4	Subgraph 5	Subgraph 6	Subgraph 7	Subgraph 8	Subgraph 9	Subgraph 10
Normative learning		Average expression	Average expression	Average expression	Average expression	Average expression	Average expression	Average expression	Average expression	Average expression	Average expression
0.48634		16.638	7.7265	-0.80475	1.0423	2.5213	0.62787	2.2753	-8.7423	-3.1292	-4.1965
0.54954		24.707	1.1734	2.0121	0.91968	2.2499	-8.1899	-7.3207	2.7062	2.7706	-11.111
2.3845		18.017	3.5135	6.8498	7.8843	3.4651	-5.0505	1.5711	1.2764	-2.1686	-7.4226
1.3529		16.771	6.2703	5.4117	6.3559	-1.169	-1.8758	-0.81273	-2.9397	4.1614	-6.2138
0.59385		16.158	2.3054	0.12506	5.5991	1.9828	-3.9852	-3.1055	0.91362	1.0527	-5.1028
1.8948		19.781	3.4462	0.52414	3.6961	0.96948	-0.83727	-2.6728	-6.5391	2.1521	-11.052
1.2899		17.434	4.6893	1.6244	-0.82497	3.0235	2.0616	-2.0762	-4.6903	-1.6163	-10.124
1.2066		20.713	10.107	5.7584	1.6674	7.7622	0.48362	-2.3067	4.1347	-5.3745	-2.3085
1.8195		19.985	2.7063	0.2148	-0.51004	2.2092	-4.4531	0.32646	-5.4581	1.2157	-10.074
1.5895		18.908	3.6619	1.9752	4.3877	3.1432	-5.1287	-0.25484	-5.409	3.3079	-7.0131
1.1557		17.559	3.3525	4.6417	5.7433	4.2524	-0.86129	-1.5558	1.5975	0.44952	-5.4363
0.20981		19.367	3.0087	4.9127	2.4147	4.5088	-3.0772	-1.5996	2.4578	-2.5478	-7.5021
0.87312		20.42	1.621	2.1798	1.1837	8.8662	-4.1388	-1.9477	1.9368	-1.9489	-4.6519
0.78249		15.889	9.8234	9.9279	7.9144	7.087	2.6978	-1.6469	0.2119	-1.5765	-1.7757
0.60953		21.229	3.7403	3.0129	-1.3646	4.6393	-0.8396	-3.9532	-0.25174	-2.151	-5.1837
1.2651		19.576	4.1659	6.275	6.3162	3.359	-5.4243	3.3671	1.4943	-1.7891	-3.7288
0.087694		23.653	-2.2157	2.439	-1.5139	3.4802	-0.80422	0.11547	-4.2914	0.4758	-9.5251
1.0446		18.291	4.1772	1.3246	3.352	0.38553	-0.67494	-1.9144	0.25498	1.2841	-8.8549
-0.089798		16.296	7.2244	0.76889	2.0082	-2.6143	-0.50097	5.8539	-4.2651	-2.3191	-6.8289
0.42102		18.758	2.678	3.1249	3.6755	4.421	-7.2208	-2.5902	-1.8135	-0.4364	-5.6371
0.17661		19.332	0.97448	-0.91503	1.1265	2.7945	-2.0572	-2.8253	2.0032	2.312	-7.9864
0.25901		19.582	3.3991	2.2725	8.1467	-0.35865	-9.2114	0.94914	2.0326	3.4518	-7.7152
0.85824		17.399	15.388	-5.0072	4.9301	1.3205	-1.8021	3.1383	0.39317	-5.3987	-3.2706
0.97385		25.857	5.5827	10.015	3.5658	5.3169	2.8997	3.3606	2.8815	1.9138	-8.6357
-0.094011		17.514	12.745	9.0217	-0.05354	-6.966	5.5196	9.7124	-2.2617	-9.5459	-5.9226
0.46318		20.466	16.318	-3.7721	-1.8967	-3.1562	-3.7568	1.9636	-6.7972	-1.1465	-7.2201
0.53256		18.664	4.9847	11.488	2.2153	7.7269	0.22354	-4.3771	2.864	-5.0561	-3.514
1.0249		17.464	12.609	11.672	4.5198	-4.1253	-2.6224	-0.95896	0.94717	-3.1162	-4.7207
0.98808		16.42	4.8567	7.7047	5.8723	2.8941	2.8733	-1.993	-3.3113	-2.0827	-6.0826
0.89796		23.817	1.8682	3.6319	-2.1292	8.1679	1.081	-3.8738	-4.8118	-2.5039	-11.484
1.0721		18.312	17.099	-0.028618	6.3073	2.683	0.84575	9.7079	-4.406	-5.6397	-1.1629
0.85922		17.001	7.6883	-0.47477	3.2342	4.1864	-4.4211	0.37412	-0.59091	-2.0921	-5.4853

[truncated: 11 more sheets: sFig 7a, sFig 7b, sFig 10, sFig 11, sFig 12, sFig 14, sFig 15, sFig 16, sFig 18, sFig 19, sFig 20]
